# Supplementary material for: Responses of Soil Microbial Traits to Ground Cover in Citrus Orchards in Central China
Source: Microorganisms. 2021 Dec 3;9(12):2507. doi: 10.3390/microorganisms9122507 (PMC8708208; doi:10.3390/microorganisms9122507)
Supplement: Supplementary file 1 [file microorganisms-09-02507-s001.zip]

Archive with 1 entries (1 files):
- microorganisms-1452920-supplementary.pdf
